# Supplementary material for: Detection of Protein Complexes Based on Penalized Matrix Decomposition in a Sparse Protein–Protein Interaction Network
Source: Molecules. 2018 Jun 15;23(6):1460. doi: 10.3390/molecules23061460 (PMC6100434; doi:10.3390/molecules23061460)
Supplement: Supplementary file 1 [file molecules-23-01460-s001.zip]

Archive with 3 entries (2 files):
- molecules-312459 supplementary final/
- molecules-312459 supplementary final/Additional file 1.rar
- molecules-312459 supplementary final/Additional file 2.rar
